# Supplementary material for: Efficacy and Safety of Nifedipine Compared to Intravenous Hydralazine for Severe Hypertensive Disorders in Pregnancy: A Systematic Review and Meta-Analysis of Randmomized Controlled Trials
Source: Med Sci (Basel). 2025 Jul 13;13(3):91. doi: 10.3390/medsci13030091 (PMC12286209; doi:10.3390/medsci13030091)
Supplement: Supplementary file 1 [file medsci-13-00091-s001.zip]

Archive with 1 entries (1 files):
- medsci-3718178-supplementary.pdf
